# Supplementary material for: Evaluating Ultrasonicator Performance for Cyanobacteria Management at Freshwater Sources
Source: Toxins (Basel). 2023 Mar 1;15(3):186. doi: 10.3390/toxins15030186 (PMC10051689; doi:10.3390/toxins15030186)
Supplement: Supplementary file 1 [file toxins-15-00186-s001.zip]

Archive with 1 entries (1 files):
- toxins-2088268-supplementary.pdf
